# Supplementary material for: Distinct initiating events underpin the immune and metabolic heterogeneity of KRAS-mutant lung adenocarcinoma
Source: Nat Commun. 2019 Sep 13;10:4190. doi: 10.1038/s41467-019-12164-y (PMC6744438; doi:10.1038/s41467-019-12164-y)
Supplement: Supplementary file 4 — Supplementary Data 1 [file 41467_2019_12164_MOESM4_ESM.xlsx]

## Sheet: Table S1
Supplementary Data 1: CLCGP patient mutation status and stage
PAT_ID	Mutation status				gender	smoking status	stage
	KRAS	KEAP1	TP53	STK11
S00002	mut	w_type	w_type	w_type	f	former	Ib
S00018	mut	w_type	w_type	w_type	m	former	Ib
S00025	mut	w_type	w_type	w_type	f	current	Ib
S00057	mut	w_type	w_type	w_type	f	current	IIIa
S00077	mut	w_type	w_type	w_type	f	current	IIa
S00100	mut	w_type	w_type	w_type	f	current	Ia
S00103	mut	w_type	w_type	w_type	f	former	IIb
S00138	mut	w_type	w_type	w_type	m	former	Ib
S00153	mut	w_type	w_type	w_type	f	never	Ib
S00171	mut	w_type	w_type	w_type	m	current	IIIa
S00172	mut	w_type	w_type	w_type	m	current	IIIa
S00191	mut	w_type	w_type	w_type	f	current	Ia
S00207	mut	w_type	w_type	w_type	m	never	Ib
S00275	mut	w_type	w_type	w_type	f	former	Ia
S00278	mut	w_type	w_type	w_type	f	N/A	Ia
S00282	mut	w_type	w_type	w_type	m	former	IIIa
S00288	mut	w_type	w_type	w_type	f	current	Ib
S00301	mut	w_type	w_type	w_type	f	current	IIIb
S00305	mut	w_type	w_type	w_type	m	N/A	Ib
S00309	mut	w_type	w_type	w_type	m	N/A	IIb
S00351	mut	w_type	w_type	w_type	m	former	Ib
S00352	mut	w_type	w_type	w_type	f	current	IIb
S00353	mut	w_type	w_type	w_type	f	current	IIIa
S00368	mut	w_type	w_type	w_type	f	N/A	Ia
S00397	mut	w_type	w_type	w_type	f	N/A	IIIb
S00432	mut	w_type	w_type	w_type	m	current	IV
S00435	mut	w_type	w_type	w_type	m	current	IV
S00452	mut	w_type	w_type	w_type	m	current	IV
S00483	mut	w_type	w_type	w_type	f	former	IIIa
S00486	mut	w_type	w_type	w_type	m	former	IIIa
S00494	mut	w_type	w_type	w_type	f	former	Ia
S00573	mut	w_type	w_type	w_type	m	never	IIIb
S00583	mut	w_type	w_type	w_type	m	N/A	Ia
S00588	mut	w_type	w_type	w_type	f	never	IIIb
S00593	mut	w_type	w_type	w_type	m	current	Ia
S00597	mut	w_type	w_type	w_type	m	current	Ia
S00603	mut	w_type	w_type	w_type	m	current	IIIa
S00607	mut	w_type	w_type	w_type	m	current	Ia
S00619	mut	w_type	w_type	w_type	m	current	Ia
S00621	mut	w_type	w_type	w_type	m	current	Ia
S00642	mut	w_type	w_type	w_type	m	N/A	Ia
S00644	mut	w_type	w_type	w_type	m	current	Ia
S00704	mut	w_type	w_type	w_type	f	current	Ia
S00724	mut	w_type	w_type	w_type	f	never	IIb
S00740	mut	w_type	w_type	w_type	m	current	Ib
S00742	mut	w_type	w_type	w_type	f	never	IV
S01056	mut	w_type	w_type	w_type	f	current	IIIb
S01074	mut	w_type	w_type	w_type	m	current	Ib
S01108	mut	w_type	w_type	w_type	f	never	Ia
S01119	mut	w_type	w_type	w_type	m	current	Ia
S01250	mut	w_type	w_type	w_type	m	current	IIb
S01259	mut	w_type	w_type	w_type	f	current	Ib
S01290	mut	w_type	w_type	w_type	m	former	Ia
S01316	mut	w_type	w_type	w_type	m	current	Ib
S01331	mut	w_type	w_type	w_type	m	former	IIIa
S01350	mut	w_type	w_type	w_type	f	current	Ia
S01357	mut	w_type	w_type	w_type	m	current	IIb
S01359	mut	w_type	w_type	w_type	f	current	Ib
S01365	mut	w_type	w_type	w_type	m	former	Ia
S01380	mut	w_type	w_type	w_type	m	former	Ib
S01387	mut	w_type	w_type	w_type	f	current	Ia
S01403	mut	w_type	w_type	w_type	m	former	Ib
S01413	mut	w_type	w_type	w_type	f	former	IIb
S01455	mut	w_type	w_type	w_type	m	former	Ib
S01467	mut	w_type	w_type	w_type	m	current	Ib
S01482	mut	w_type	w_type	w_type	f	current	Ib
S01498	mut	w_type	w_type	w_type	m	N/A	Ia
S01609	mut	w_type	w_type	w_type	m	current	Ia
S01610	mut	w_type	w_type	w_type	f	never	IIIa
S01632	mut	w_type	w_type	w_type	f	current	IIIa
S01647	mut	w_type	w_type	w_type	f	N/A	Ib
S01729	mut	w_type	w_type	w_type	f	current
S00015	mut	w_type	w_type	mut	f	current	Ib
S00078	mut	w_type	w_type	mut	f	former	Ia
S00133	mut	w_type	w_type	mut	f	former	Ib
S00190	mut	w_type	w_type	mut	m	current	IIIa
S00256	mut	w_type	w_type	mut	m	current	Ia
S00307	mut	w_type	w_type	mut	m	N/A	IIIb
S00359	mut	w_type	w_type	mut	f	former	Ia
S00372	mut	w_type	w_type	mut	m	N/A	Ib
S00418	mut	w_type	w_type	mut	m	former	Ia
S00569	mut	w_type	w_type	mut	m	current	Ib
S00576	mut	w_type	w_type	mut	m	current	Ia
S00592	mut	w_type	w_type	mut	m	current	Ia
S00618	mut	w_type	w_type	mut	m	current	Ia
S00631	mut	w_type	w_type	mut	m	current	Ib
S00645	mut	w_type	w_type	mut	m	current	Ia
S00657	mut	w_type	w_type	mut	m	never	Ia
S00702	mut	w_type	w_type	mut	m	current	Ia
S01163	mut	w_type	w_type	mut	f	current	Ib
S01253	mut	w_type	w_type	mut	m	current	IIIa
S00019	mut	w_type	mut	w_type	f	current	IV
S00029	mut	w_type	mut	w_type	m	never	IIIa
S00048	mut	w_type	mut	w_type	f	current	IIIa
S00063	mut	w_type	mut	w_type	f	current	IV
S00074	mut	w_type	mut	w_type	m	current	Ib
S00080	mut	w_type	mut	w_type	m	former	Ia
S00091	mut	w_type	mut	w_type	f	former	Ia
S00114	mut	w_type	mut	w_type	f	former	Ia
S00124	mut	w_type	mut	w_type	m	current	IIIb
S00135	mut	w_type	mut	w_type	m	current	Ib
S00146	mut	w_type	mut	w_type	f	current	Ia
S00170	mut	w_type	mut	w_type	f	current	IIIa
S00180	mut	w_type	mut	w_type	f	current	IIb
S00211	mut	w_type	mut	w_type	m	current	Ia
S00261	mut	w_type	mut	w_type	m	current	Ia
S00284	mut	w_type	mut	w_type	f	N/A	IIIa
S00357	mut	w_type	mut	w_type	f	current	Ia
S00361	mut	w_type	mut	w_type	m	current	IIIa
S00431	mut	w_type	mut	w_type	m	current	Ib
S00445	mut	w_type	mut	w_type	m	current	Ib
S00462	mut	w_type	mut	w_type	f	current	IIb
S00484	mut	w_type	mut	w_type	m	current	IV
S00489	mut	w_type	mut	w_type	m	current	Ib
S00490	mut	w_type	mut	w_type	m	former	IIIa
S00492	mut	w_type	mut	w_type	f	current	IIIa
S00562	mut	w_type	mut	w_type	m	current	IIIa
S00574	mut	w_type	mut	w_type	m	current	Ia
S00589	mut	w_type	mut	w_type	m	current	Ia
S00604	mut	w_type	mut	w_type	m	current	Ia
S00605	mut	w_type	mut	w_type	m	current	Ia
S00643	mut	w_type	mut	w_type	m	current	Ib
S01147	mut	w_type	mut	w_type	f	current	IIIa
S01171	mut	w_type	mut	w_type	m	current	IIIa
S01234	mut	w_type	mut	w_type	m	current	IV
S01258	mut	w_type	mut	w_type	f	current	IV
S01342	mut	w_type	mut	w_type	m	current	Ib
S01486	mut	w_type	mut	w_type	m	current	Ia
S01500	mut	w_type	mut	w_type	f	N/A	Ia
S00178	mut	w_type	mut	mut	m	current	IIb
S00290	mut	w_type	mut	mut	m	N/A	Ia
S00493	mut	w_type	mut	mut	f	current	IV
S00653	mut	w_type	mut	mut	m	N/A	Ia
S00677	mut	w_type	mut	mut	m	current	Ia
S01232	mut	w_type	mut	mut	m	current	Ib
S01329	mut	w_type	w_type	w_type	m	former	Ib
S01354	mut	w_type	w_type	w_type	f	current	Ia
S00003	mut	mut	w_type	w_type	m	current	Ib
S00169	mut	mut	w_type	w_type	m	current	IV
S00206	mut	mut	w_type	w_type	m	current	Ia
S00488	mut	mut	w_type	w_type	m	former	IIIa
S00699	mut	mut	w_type	w_type	m	current	Ia
S01235	mut	mut	w_type	w_type	f	current	Ib
S01241	mut	mut	w_type	w_type	m	current	Ia
S01404	mut	mut	w_type	w_type	m	current	IIIa
S01409	mut	mut	w_type	w_type	f	former	IV
S00085	mut	mut	w_type	mut	m	former	Ia
S00099	mut	mut	w_type	mut	m	current	Ia
S00120	mut	mut	w_type	mut	f	current	Ib
S00205	mut	mut	w_type	mut	m	current	IIIa
S00240	mut	mut	w_type	mut	f	former	Ib
S00499	mut	mut	w_type	mut	f	never	IIIa
S00694	mut	mut	w_type	mut	f	N/A	Ia
S00071	mut	mut	mut	w_type	f	current	IIIb
S00425	mut	mut	mut	mut	m	N/A	IIIa
