# Supplementary material for: Distinct initiating events underpin the immune and metabolic heterogeneity of KRAS-mutant lung adenocarcinoma
Source: Nat Commun. 2019 Sep 13;10:4190. doi: 10.1038/s41467-019-12164-y (PMC6744438; doi:10.1038/s41467-019-12164-y)
Supplement: Supplementary file 5 — Supplementary Data 2 [file 41467_2019_12164_MOESM5_ESM.xlsx]

## Sheet: IHC
Supplementary Data 2: St Vincent's cohort samples
PAT_ID	Mutation status			Immunostaining status
	KRAS	TP53	KEAP1	NQO1	TALDO1	CD68
2013B29704	mut	w_type	unknown	+	low/diffuse	+++
2014B31074	mut	w_type	unknown	+	+	+++
2015B9107	mut	w_type	unknown	+	+	+++
2015B12624	mut	w_type	unknown	++	++	++ - in mesenchyme, not much in tumour
2015B15186	mut	w_type	unknown	-	+	+++
2015B16503	mut	w_type	unknown	+	low/diffuse	+++
2015B16724	mut	w_type	unknown	+	+	+++
2015B17174	mut	w_type	unknown	-	+	+
2015B17785	mut	mut	unknown	+	+	++++
2015B18179	mut	mut	unknown	-	++	+++
2015B19260	mut	w_type	unknown	-	+	++
2015B19319	mut	w_type	unknown	+	+	++
2015B19837	mut	w_type	unknown	+	no tissue	no tissue
2015B22768	mut	w_type	unknown	+	+	+++
2015B23879	mut	w_type	unknown	+	low/diffuse	+++
2015B25053	mut	w_type	unknown	-	+	+++
2015B25591	mut	w_type	unknown	-	+	++
2015B27631	mut	w_type	unknown	-	+	++
2015B32557	mut	w_type	unknown	++	+	+
2016B1979	mut	w_type	unknown	-	+	not enough tissue
2016B2495	mut	mut	unknown	+	+	++
2016B2858	mut	w_type	unknown	++	+	++
2016B2995	mut	w_type	unknown	+	+	+
2016B4148	mut	w_type	unknown	++	+	+
2016B4779	mut	mut	unknown	-	+	++++
2016B6987	mut	w_type	unknown	+	+	+++
2016B7589	mut	w_type	unknown	+	++	+++
2016B8407	mut	w_type	unknown	+	++	++
2016-8443	mut	mut	unknown	++	low/diffuse	++
2016B8546	mut	mut	unknown	+	+	+++
2016B8900	mut	w_type	unknown	+	+	++
2016B9789	mut	w_type	unknown	+	++	+++
2016B10544	mut	mut	unknown	++	+	+
2016B12327	mut	w_type	unknown	++	++	- in surrounds, not infiltrating
2016B12521	mut	mut	unknown	++	++	++
2016B14247	mut	mut	unknown	+	+	+++
2016B15844	mut	w_type	unknown	-	+	++
2016B15845	mut	w_type	unknown	-	low/diffuse	+
2016B18253	mut	w_type	unknown	++	++	++
2016B21249	mut	w_type	unknown	+	+	+++
2016B22519	mut	w_type	unknown	++	++	+ away from bronch/structures
2017B2085	mut	mut	unknown	+	low/diffuse	++
2017B5786	mut	w_type	unknown	+	+	+++
2017B6473	mut	w_type	unknown	++	++	excluded from tumour - in surrounds
2017B7307	mut	mut	unknown	++	++	+ low infiltration
2017B8586	mut	w_type	unknown	-	low/diffuse	+
04B0158981	mut	mut	w_type	-	+	++
04B01955251	mut	w_type	mut	++	++	+

## Sheet: RESULTS
	Mutation Status	Block #	NQO1	TALDO1	CD68
	KRAS(MUT)TP53(WT)	2013B29704	+	low/diffuse	+++				NQO1						NQO1
	KRAS(MUT)TP53(WT)	2014B31074	+	+	+++				neg	+ variable	+ consistent	TOTAL			neg	pos	TOTAL
	KRAS(MUT)TP53(WT)	2015B9107	+	+	+++			TP53 WT	10	17	8	35		TP53 WT	10	25	35
	KRAS(MUT)TP53(WT)	2015B12624	++	++	++ - in mesenchyme, not much in tumour			TP53 MUT	2	5	4	11		TP53 MUT	2	9	11
	KRAS(MUT)TP53(WT)	2015B15186	-	+	+++
	KRAS(MUT)TP53(WT)	2015B16503	+	low/diffuse	+++			% of NQO1						% of NQO1
	KRAS(MUT)TP53(WT)	2015B16724	+	+	+++				NQO1						NQO1
	KRAS(MUT)TP53(WT)	2015B17174	-	+	+				neg	+ variable	+ consistent				neg	pos
	KRAS(MUT)TP53(MUT)	2015B17785	+	+	++++			TP53 WT	28	48	22			TP53 WT	28.5714	71.4286
	KRAS(MUT)TP53(MUT)	2015B18179	-	++	+++			TP53 MUT	18	45	36			TP53 MUT	18.1818	81.8182
	KRAS(MUT)TP53(WT)	2015B19260	-	+	++
	KRAS(MUT)TP53(WT)	2015B19319	+	+	++			% of TP53
	KRAS(MUT)TP53(WT)	2015B19837	+	no tissue	no tissue										CD68
	KRAS(MUT)TP53(WT)	2015B22768	+	+	+++				neg	+ variable	+ consistent				0	1	2	3	4
	KRAS(MUT)TP53(WT)	2015B23879	+	low/diffuse	+++			TP53 WT	10	17	8			NQO1 -	1	3	4	4	1
	KRAS(MUT)TP53(WT)	2015B25053	-	+	+++			TP53 MUT	2	5	4			NQO1 +		1	5	14	1
	KRAS(MUT)TP53(WT)	2015B25591	-	+	++			TOTAL	12	22	12			NQO1 ++	2	6	5
	KRAS(MUT)TP53(WT)	2015B27631	-	+	++
	KRAS(MUT)TP53(WT)	2015B32557	++	+	+			TP53 WT	83	77	66			Number	CD68 low (0-2)	CD68 high (3-4)	TOTAL
	KRAS(MUT)TP53(WT)	2016B1979	-	+	not enough tissue			TP53 MUT	16	22	33			NQO1 neg (-)	8	5	13		47
	KRAS(MUT)TP53(MUT)	2016B2495	+	+	++									NQO1 low	6	15	21
	KRAS(MUT)TP53(WT)	2016B2858	++	+	++									NQO1 pos	13	0	13
	KRAS(MUT)TP53(WT)	2016B2995	+	+	+
	KRAS(MUT)TP53(WT)	2016B4148	++	+	+					TALDO1				%	CD68 low (0-2)	CD68 high (3-4)
	KRAS(MUT)TP53(MUT)	2016B4779	-	+	++++				neg	+	++			NQO1 neg (-)	17.0213	10.6383
	KRAS(MUT)TP53(WT)	2016B6987	+	+	+++			neg	2	9	1		46	NQO1 low	12.766	31.9149
	KRAS(MUT)TP53(WT)	2016B7589	+	++	+++		NQO1	+	4	15	3			NQO1 pos	27.6596	0
	KRAS(MUT)TP53(WT)	2016B8407	+	++	++			++	1	4	7
	KRAS(MUT)TP53(MUT)	2016-8443	++	low/diffuse	++
	KRAS(MUT)TP53(MUT)	2016B8546	+	+	+++					TALDO1
	KRAS(MUT)TP53(WT)	2016B8900	+	+	++				neg	+	++
	KRAS(MUT)TP53(WT)	2016B9789	+	++	+++			neg	4.34783	19.5652	2.17391
	KRAS(MUT)TP53(MUT)	2016B10544	++	+	+		NQO1	+	8.69565	32.6087	6.52174
	KRAS(MUT)TP53(WT)	2016B12327	++	++	- in surrounds, not infiltrating			++	2.17391	8.69565	15.2174
	KRAS(MUT)TP53(MUT)	2016B12521	++	++	++
	KRAS(MUT)TP53(MUT)	2016B14247	+	+	+++					TALDO1
	KRAS(MUT)TP53(WT)	2016B15844	-	+	++				neg	+
	Unknown	2016B15845	-	low/diffuse	+			neg	4.34783	21.7391
	KRAS(MUT)TP53(WT)	2016B18253	++	++	++		NQO1	+	10.8696	63
	KRAS(MUT)TP53(WT)	2016B21249	+	+	+++
	KRAS(MUT)TP53(WT)	2016B22519	++	++	+ away from bronch/structures
	KRAS(MUT)TP53(MUT)	2017B2085	+	low/diffuse	++
	KRAS(MUT)TP53(WT)	2017B5786	+	+	+++
	KRAS(MUT)TP53(WT)	2017B6473	++	++	excluded from tumour - in surrounds
	KRAS(MUT)TP53(MUT)	2017B7307	++	++	+ low infiltration
	KRAS(MUT)TP53(WT)	2017B8586	-	low/diffuse	+
	From Gavin:
	KRAS(MUT)TP53(MUT)KEAP1(WT)	04B0158981	-	+	++
	KRAS(MUT)TP53(WT)KEAP1(MUT)	04B01955251	++	++	+
